# Supplementary material for: A genome-wide association study reveals novel loci and candidate genes associated with plant height variation in Medicago sativa
Source: BMC Plant Biol. 2024 Jun 13;24:544. doi: 10.1186/s12870-024-05151-z (PMC11177520; doi:10.1186/s12870-024-05151-z)
Supplement: Supplementary file 2 — Supplementary Material 2 [file 12870_2024_5151_MOESM2_ESM.xlsx]

## Sheet: Sheet1
Taxa	Accession	Collected.from	Improvement.status	Geography	Group	LF19	LF20	LF21	YC20	YC21	BLUE
B1	PI 467909	Nebraska United States	Landrace	North America	Subgroup C	79.4	77.2	74.9	89.9	93.4	83.4
B10	CF032020	China,Beijing	Cultivar	China	Subgroup B	101.2	93.6	93.7	109.3	116.9	103.5
B100	PI 486209	Tashkent Uzbekistan	Cultivar	Origin area	Subgroup C	85.2	74	78.4	91	90.3	83.9
B101	PI 418217	France	Cultivar	Western Europe	Subgroup A	85	76	84.2	104.7	97.4	89.6
B102	PI 406294	Oman	Breeding material	Origin area	Subgroup A	NAN	39	NAN	NAN	NAN	NAN
B103	PI 405068	United States	Cultivar	North America	Subgroup B	63.6	60	57.8	63.9	67.3	62.7
B104	PI 399551	Romania	Uncertain improvement status	Origin area	Subgroup C	82.2	78.4	78.8	86.6	87.5	82.8
B105	PI 346911	Russian Federation	Cultivar	Other	Subgroup B	58.4	55	57.3	66.7	73.9	62.9
B106	PI 345643		Cultivar	Other	Subgroup C	78.8	63.8	73.3	74.6	89.7	76.9
B107	PI 346913	Ukraine	Cultivar	Origin area	Subgroup C	84	73.5	79.6	79.9	101.2	84.8
B108	PI 435232	Egypt	Breeding material	Origin area	Subgroup A	NAN	NAN	NAN	NAN	NAN	NAN
B109	PI 345657	Uzbekistan	Breeding material	Origin area	Subgroup A	100.3	107.6	100	NAN	118.8	NAN
B110	PI 202731	Spain	Landrace	Western Europe	Subgroup C	85	62.2	81	81.3	95.4	81.9
B111	PI 205634	Argentina	Uncertain improvement status	South America	Subgroup C	84.8	73.6	82.2	79.3	102.5	85.8
B112	PI 206110	France	Cultivar	Western Europe	Subgroup C	82.2	53.6	72.7	74.8	92.7	76.2
B113	PI 206574	Greece	Uncertain improvement status	Origin area	Subgroup A	92	85.2	88.5	97	123.2	98.8
B114	PI 206698	Turkey	Uncertain improvement status	Origin area	Subgroup A	72.4	61.6	68	65	80.2	70.2
B115	PI 516879	Morocco	Landrace	Africa	Subgroup A	NAN	61	NAN	NAN	NAN	61
B117	PI 516851	Morocco	Landrace	Africa	Subgroup C	74.5	68.5	75.3	75.9	84.1	76.2
B118	PI 516824	Morocco	Landrace	Africa	Subgroup C	83	77	84.6	89.9	95.2	86.5
B119	PI 420400	Spain	Uncertain improvement status	Western Europe	Subgroup C	78.4	73.8	82.4	88	89.1	82.7
B12	PI 167068	Turkey	Landrace	Origin area	Subgroup A	96.2	93.8	90.1	98.6	108.1	97.9
B120	PI 516791	Morocco	Landrace	Africa	Subgroup C	83.6	64.3	86.6	88	105.5	86.9
B121	PI 516795	Morocco	Landrace	Africa	Subgroup C	83.7	66	77.1	83.8	102	83.7
B122	PI 435231	Egypt	Breeding material	Origin area	Subgroup A	NAN	NAN	NAN	NAN	NAN	NAN
B125	PI 516770	Morocco	Landrace	Africa	Subgroup C	72.5	75	74	81.1	81.2	76.9
B126	PI 478572	La Libertad Peru	Landrace	South America	Subgroup C	70.7	71.5	75.6	89.5	90.4	80
B128	PI 478573	Lima Peru	Landrace	South America	Subgroup C	71	71	72.1	83.9	85.5	77.1
B129	CF003223	China	Landrace	China	Subgroup A	76.6	75.2	65.6	78.9	84.2	76.4
B13	PI 170543	Turkey	Landrace	Origin area	Subgroup A	98.6	93.3	96.6	94.8	110.7	99.6
B130	CF000732	China, Xianyang	Landrace	China	Subgroup B	84.2	85.8	88	91.9	95.8	89.6
B131	CF000028	China,Baoding	Landrace	China	Subgroup B	96.2	95.4	87.3	104.5	110.8	99.3
B132	CF000967	China,Yanggao	Landrace	China	Subgroup B	93.2	96	89.4	101.8	112.2	99.3
B133	CF000729	China,yuncheng	Landrace	China	Subgroup B	79.2	103.6	83.8	97	101.2	93.5
B134	CF005372	China,yongji	Landrace	China	Subgroup B	90.6	79.6	82.5	86.2	108.4	90.7
B135	CF020893	China	Landrace	China	Subgroup B	99	88.6	92.9	105.2	111	99.8
B136	CF005422	China,shawan	Landrace	China	Subgroup A	73.2	76.2	76.9	91.6	86	80.9
B137	CF005427	China,langshan	Landrace	China	Subgroup B	75.6	80.4	80.7	87.3	96.2	84.9
B138	CF001711	China,wudi	Landrace	China	Subgroup B	76.6	84.4	78	86.2	86.5	82.5
B139	CF001093	China,beijiang	Landrace	China	Subgroup B	78.4	68.8	72.7	91.7	83.7	78.9
B14	PI 170532	Turkey	Landrace	Origin area	Subgroup A	81	82	87.8	97.7	97	89.5
B140	CF002722	China,xinjiang	Cultivar	China	Subgroup A	76	73.8	81.2	72.3	95.3	81
B141	CF020901	China,lanzhou	Cultivar	China	Subgroup B	99	103.5	99.7	96.5	124.5	106.2
B142	CF001227	China,lanzhou	Landrace	China	Subgroup B	82.6	72.2	77.5	71.4	92.5	80.2
B143	CF005568	China,longdong	Landrace	China	Subgroup B	85.2	75.8	80.9	71.7	92.2	82.1
B144	CF005567	China,longzhong	Landrace	China	Subgroup B	78.2	75.8	73.4	89.9	80.8	79.3
B145	CF000715	China,jilin	Cultivar	China	Subgroup B	89.6	79	86.4	103.2	103.3	92.7
B146	CF001084	China	Landrace	China	Subgroup C	78.6	82.6	81.1	85.9	95.4	85.4
B147	CF006876	China	Wild material	China	Subgroup B	85.6	77.2	87.9	86.4	100.3	88.4
B148	CF020976	China,guyuan	Breeding material	China	Subgroup B	81	76.4	76.2	79.7	86.6	80.3
B149	CF021017	China	Wild material	China	Subgroup B	92.4	86.4	88.9	105.9	97	93.9
B15	CF000735	China, Baoding	Landrace	China	Subgroup B	77.4	77.2	80.6	81.5	93.9	83
B150	CF005400	China,linxi	Landrace	China	Subgroup B	92.8	71.8	77.2	76.8	91.5	82.5
B151	CF001586	China,zhaodong	Landrace	China	Subgroup B	99.6	81.8	83.3	103.4	111.4	96.4
B152	CF030056	China	Breeding material	China	Subgroup A	83.5	85.5	80.9	82.3	96.5	86.5
B154	PI 502482	Former Soviet Union	Cultivar	Other	Subgroup C	82	76.4	76.6	83.3	96.2	83.7
B155	PI 502483	Former Soviet Union	Cultivar	Other	Subgroup A	91.6	83.8	90	92.3	96.2	91.1
B157	PI 502488	Former Soviet Union	Cultivar	Other	Subgroup A	95.4	95.6	91.7	97.3	113	99.5
B158	PI 502491	Former Soviet Union	Cultivar	Other	Subgroup A	92.8	88.6	93.9	98.3	114.4	98.7
B159	PI 502646	China	Cultivar	China	Subgroup B	91.4	89.2	82.2	83.1	104.9	91.2
B160	PI 499544	China	Breeding material	China	Subgroup B	102.2	80.4	89.8	90.7	109.8	95.5
B161	PI 502647	China	Cultivar	China	Subgroup B	89.6	53.2	77.7	80.2	98.6	80.9
B162	PI 467982	Montana United States	Landrace	North America	Subgroup B	81	51	67.3	57.7	76.1	67.3
B166	PI 478455	Potosi Bolivia	Landrace	South America	Subgroup C	NAN	78	88	99.3	95.1	90.1
B167	PI 478450	Potosi Bolivia	Breeding material	South America	Subgroup C	NAN	77	NAN	72.9	NAN	75.1
B17	PI 467908	South Dakota United States	Landrace	North America	Subgroup C	72.2	64	70.2	67.6	80.2	71.5
B170	PI 478461	Tarija Bolivia	Landrace	South America	Subgroup C	NAN	NAN	NAN	NAN	NAN	NAN
B171	PI 478551	Peru	Landrace	South America	Subgroup C	NAN	59	66	81.7	80.6	72
B172	PI 491400	China, Hubei	Breeding material	China	Subgroup C	95.2	88	90.8	103.7	113.3	99
B173	PI 491401	China	Breeding material	China	Subgroup B	80	83.5	75.3	93	88.8	84.1
B174	PI 426209	Afghanistan	Breeding material	Origin area	Subgroup A	101	82.8	99.1	97.6	120.3	101.5
B175	PI 426208	Afghanistan	Breeding material	Origin area	Subgroup A	88.8	76.6	93.2	97.7	110.1	94.3
B180	PI 269930	Pakistan	Landrace	Origin area	Subgroup A	100	83.8	95.2	104.4	118.6	101.4
B181	PI 468007	Saskatchewan Canada	Landrace	North America	Subgroup C	91.4	60	82.6	74.9	91.9	80.9
B183	PI 468055	Saskatchewan Canada	Landrace	North America	Subgroup B	89.2	64.2	82.7	70.6	101.4	83.1
B184	PI 211607	Afghanistan	Landrace	Origin area	Subgroup A	94.2	89.2	97.6	106.1	114.4	101.1
B185	PI 468005	Nebraska United States	Landrace	North America	Subgroup C	86.4	77	81.7	84	97.1	86
B188	PI 234443	Belgium	Cultivar	Western Europe	Subgroup C	90.2	65.4	80	92.6	99	85.9
B189	PI 236605	France	Cultivar	Western Europe	Subgroup C	87	66	81.2	72.5	102.3	83.3
B19	PI 171720	Turkey	Landrace	Origin area	Subgroup A	104.6	74.4	101.5	114.3	120.2	103.8
B190	PI 258766	Leningrad Russian Federation	Breeding material	Western Europe	Subgroup C	91	89.4	89.9	92.6	114.8	96.9
B191	PI 263155	Kazakhstan	Cultivar	Origin area	Subgroup A	96.2	92.2	103	94.9	115.5	101.6
B197	PI 478562	Lima Peru	Landrace	South America	Subgroup C	NAN	NAN	NAN	NAN	NAN	NAN
B198	PI 478556	Moquegua Peru	Landrace	South America	Subgroup C	NAN	NAN	NAN	NAN	NAN	NAN
B199	PI 478554	Lima Peru	Landrace	South America	Subgroup C	NAN	NAN	NAN	NAN	NAN	NAN
B20	PI 172189	Peru	Cultivar	South America	Subgroup C	106	90	91.4	76.2	103.3	94.3
B201	PI 467978	South Dakota United States	Landrace	North America	Subgroup C	78.4	56.8	71.4	61.5	83.3	71.3
B202	PI 170535	Turkey	Landrace	Origin area	Subgroup A	95.6	79.2	93.2	96	118.5	97.9
B203	PI 170534	Turkey	Landrace	Origin area	Subgroup A	99	93	97.6	88.3	116	100.2
B204	PI 177464	Syria	Breeding material	Origin area	Subgroup A	85.8	88.8	89.1	103.5	95.5	92.5
B205	PI 177012	Turkey	Landrace	Origin area	Subgroup A	97.6	67	94.2	104.3	110.3	95.4
B206	PI 467961	Montana United States	Landrace	North America	Subgroup B	64.4	42.6	64.4	68	76.7	64
B207	PI 467963	Montana United States	Landrace	North America	Subgroup C	63.6	55.8	63.5	62.1	73.3	64.3
B208	PI 467964	Montana United States	Landrace	North America	Subgroup C	82.8	83.3	78.2	88.4	88.5	84.3
B209	PI 467965	Montana United States	Landrace	North America	Subgroup C	82.8	72.3	81.5	86.6	98	85.1
B21	PI 170551	Turkey	Cultivar	Origin area	Subgroup B	99.8	74.6	94.5	99.4	120.1	99
B210	PI 467967	Montana United States	Landrace	North America	Subgroup C	96.4	89	94.4	99.1	113.6	99.5
B211	PI 172982	Turkey	Landrace	Origin area	Subgroup A	98.2	77.8	82.7	75	99.6	87.6
B212	PI 174275	Turkey	Landrace	Origin area	Subgroup A	106.4	86.5	87.2	93	105.6	96.1
B213	PI 175788	Turkey	Landrace	Origin area	Subgroup A	101.2	78.4	94.3	95.8	110.9	97
B214	PI 175789	Turkey	Landrace	Origin area	Subgroup A	93.2	95	102.3	108.8	110.8	102.6
B215	PI 176639	Turkey	Landrace	Origin area	Subgroup A	99	91	92	91.9	108.1	97.2
B216	PI 177011	Turkey	Landrace	Origin area	Subgroup A	102.2	74.8	95.7	90.7	119.3	98.1
B219	PI 199271	Portugal	Landrace	Western Europe	Subgroup C	89.8	78.4	86.8	76	100.9	87.6
B22	PI 162787	Argentina	Cultivar	South America	Subgroup C	75.2	71.2	72.6	84.7	79	76.4
B220	PI 467969	Montana United States	Landrace	North America	Subgroup C	83.4	78.6	79.5	79.6	102.7	86
B227	PI 478548	Tacna Peru	Landrace	South America	Subgroup C	NAN	NAN	NAN	NAN	NAN	NAN
B23	PI 442877	China	Uncertain improvement status	China	Subgroup A	90.8	71.2	84.1	85.9	102.5	87.8
B230	PI 478465	Bolivia	Landrace	South America	Subgroup C	72.3	79.5	71.1	68.1	88.1	76.8
B231	PI 502427	Kalmykia Russian Federation	Breeding material	Western Europe	Subgroup C	91.8	64.8	78.9	82.1	98.8	84.1
B232	PI 502430	Tashkent Uzbekistan	Breeding material	Origin area	Subgroup A	92.2	86.4	87.8	96.4	102.5	93.5
B233	PI 502431	Tashkent Uzbekistan	Cultivar	Origin area	Subgroup A	102.6	100.8	103.2	101.8	115.8	105.7
B234	PI 502432	Tashkent Uzbekistan	Cultivar	Origin area	Subgroup A	100.8	92.6	91.7	95.2	113	99.5
B235	PI 502463	Turkmenistan	Landrace	Origin area	Subgroup A	88.6	84.6	90	101.6	103.9	94.2
B236	PI 502466	Former Soviet Union	Cultivar	Other	Subgroup A	96	84.4	90.4	98.8	113.2	97.5
B237	PI 502468	Former Soviet Union	Cultivar	Other	Subgroup A	84.2	102.6	86.9	114.4	110.1	99.9
B238	PI 502476	Former Soviet Union	Cultivar	Other	Subgroup A	95.2	75.2	94.8	115.5	113.3	99.3
B24	PI 445874	Pakistan	Landrace	Origin area	Subgroup A	90.2	89.8	93.7	100.3	101.7	95.5
B244	PI 204591	Turkey	Breeding material	Origin area	Subgroup A	100	84.3	88	98	114.9	98
B245	PI 206104	France	Landrace	Western Europe	Subgroup C	94.4	68.2	81.7	82.7	97.9	85.7
B248	PI 499545	China	Breeding material	China	Subgroup A	88	69	82.8	84.1	90.1	83.2
B249	PI 502424	Kalmykia Russian Federation	Landrace	Origin area	Subgroup C	85.2	82.8	74.6	80.7	93.2	83.8
B25	PI 435317	Canada	Cultivar	North America	Subgroup C	85	79.2	81.9	85.6	100.2	87.3
B26	PI 440517	Kazakhstan	Wild material	Origin area	Subgroup A	72.5	62.7	68.6	69.1	79.6	71.1
B27	PI 442810	Canada	Cultivar	North America	Subgroup A	89.4	63.8	83.8	93.3	103.8	87.7
B28	PI 445676	Australia	Cultivar	other	Subgroup A	96.5	70.3	90.8	79.1	108.4	90.5
B29	PI 449306	Chile	Landrace	South America	Subgroup C	85	72	71.1	81.2	85.3	79
B3	PI 208683	Algeria	Uncertain improvement status	Africa	Subgroup C	88.4	71.2	86.2	84.6	98.3	86.6
B31	PI 452482	Canada	Uncertain improvement status	North America	Subgroup C	82.4	69.5	71.4	71.3	83	75.9
B32	PI 464733	Nigde Turkey	Landrace	Origin area	Subgroup A	105.5	74	89.6	94.2	106.1	94.4
B33	PI 467901	North Dakota United States	Landrace	North America	Subgroup A	82.8	82.6	78.7	86.2	99.9	86.9
B336	PI 405067	Uruguay	Cultivar	South America	Subgroup C	88.8	55.6	86.2	79.9	106	84.9
B337	PI 259534	Sofia, Bulgaria	Cultivar	Origin area	Subgroup C	91.2	69.4	88.2	83.5	96.9	86.6
B34	PI 458916	Argentina	Cultivar	South America	Subgroup C	85.8	56	73.6	74.2	81.9	74.6
B341	PI 399534	Kenya	Landrace	Africa	Subgroup A	NAN	NAN	NAN	NAN	NAN	NAN
B342	PI 381922	Norway	Uncertain improvement status	Western Europe	Subgroup C	76	58.2	75.9	85.3	92.8	78.4
B343	PI 517246	Yemen	Cultivar	Origin area	Subgroup A	NAN	NAN	NAN	NAN	NAN	NAN
B346	PI 217419	Denmark	Breeding material	Western Europe	Subgroup A	67.8	61.2	72.4	91.7	87.3	76.5
B35	PI 452500	Canada	Breeding material	North America	Subgroup B	87.4	66.8	79.8	76.6	93.1	81.5
B350	PI 250975	Macedonia	Wild material	Origin area	Subgroup A	96.2	65	86.3	97.9	112.2	92.5
B352	PI 502465	Azerbaijan	Wild material	Origin area	Subgroup A	73	81.2	74.9	90.6	84.7	80.9
B355	PI 449432	Poland	Cultivar	Origin area	Subgroup B	88	88.2	88.7	98.6	103.2	93.8
B358	PI 270315	Norway	Uncertain improvement status	Western Europe	Subgroup A	72	67.4	71.3	87.1	88.1	77.6
B359	PI 542795	Bosnia and Herzegovina	Wild material	Origin area	Subgroup C	78.8	86	72.8	85.2	97.2	84.7
B362	PI 258750	Leningrad Russian Federation	Wild material	Other	Subgroup B	98	72.8	76.4	71.5	88.7	81.8
B365	PI 419539	Japan	Cultivar	Other	Subgroup C	81.2	68	73.8	68.1	90.7	77.4
B366	PI 464745	Diyarbakir Turkey	Landrace	Origin area	Subgroup A	86.4	74	81.3	85	97.5	85.6
B37	PI 173733	Turkey	Uncertain improvement status	Origin area	Subgroup A	81.3	44.4	72.8	NAN	83.8	66
B370	PI 251205	Macedonia	Wild material	Origin area	Subgroup B	74.6	63.6	67	69.6	76.3	70.5
B371	PI 434595	Japan	Breeding material	Other	Subgroup C	85.2	78.8	83.9	96.3	115	93.2
B372	PI 505866	Hungary	Cultivar	Origin area	Subgroup C	80	53.4	79.4	70.1	89.7	75.7
B374	PI 517248	Denmark	Cultivar	Western Europe	Subgroup C	89	82	85.5	90.7	108.7	92.3
B376	PI 199277	Portugal	Uncertain improvement status	Western Europe	Subgroup C	78	79.8	76.4	71.3	86.8	79.2
B377	PI 399539	Former Serbia and Montenegro	Cultivar	Origin area	Subgroup C	87	94.3	88.1	76.4	98.9	90
B38	PI 178982	Turkey	Landrace	Origin area	Subgroup A	99.4	94.6	94.6	90.3	110.7	98.9
B382	PI 486130	Japan	Cultivar	Other	Subgroup C	81.8	73.5	80.3	99.9	104	88.6
B383	PI 631619	Nepal	Wild material	Other	Subgroup C	80.8	81	77.9	86.8	98	85.6
B384	PI 631618	Nepal	Wild material	Other	Subgroup B	77.6	56	73.9	82.6	83.9	75.1
B386	PI 561467	Mongolia	Uncertain improvement status	Other	Subgroup B	86.8	78.2	87.3	88.1	101.9	89.4
B387	PI 494658	Bacau Romania	Wild material	Origin area	Subgroup C	95.2	88.4	89.6	96.4	103.2	95
B39	PI 178981	Turkey	Cultivar	Origin area	Subgroup C	76.2	60.6	81.7	78.2	88.9	78
B391	PI 577574	Tajikistan	Wild material	Origin area	Subgroup C	55	46.7	NAN	61	66.4	56.7
B395	PI 231767	New Hampshire United States	Uncertain improvement status	North America	Subgroup C	75.6	68.2	75.4	82.6	84.8	77.7
B396	PI 403951	Ecuador	Landrace	South America	Subgroup C	85.6	75.8	81.4	90.3	100.1	87.4
B397	PI 419538	Japan	Cultivar	Other	Subgroup C	89.4	83.8	79.1	82.6	95.2	86.5
B398	PI 419472	United Kingdom	Cultivar	Western Europe	Subgroup C	85.2	75.4	84.3	85.6	98.6	86.7
B399	PI 464790	Erzurum Turkey	Wild material	Origin area	Subgroup A	72.8	68.6	61.3	61.2	75.6	68.4
B4	PI 208115	Afghanistan	Breeding material	Origin area	Subgroup A	92.2	87	91.4	99	109.6	96.7
B400	PI 464747	Siirt Turkey	Wild material	Origin area	Subgroup A	84	50.8	69.4	60.6	96.9	74.1
B42	PI 179369	Turkey	Uncertain improvement status	Origin area	Subgroup A	76.2	61.8	74.2	78.8	98.6	79.2
B44	PI 182240	Turkey	Uncertain improvement status	Origin area	Subgroup A	100.8	80.8	94.3	104.5	118.6	100.8
B45	PI 183653	Australia	Breeding material	Other	Subgroup C	107	85	90.2	87.8	NAN	80.8
B46	PI 516800	Morocco	Landrace	Africa	Subgroup C	70	76	73.4	84.3	NAN	61.9
B47	PI 196225	India	Uncertain improvement status	Other	Subgroup C	66	55	64.4	83.1	NAN	60.9
B49	PI 198963	Cyprus	Uncertain improvement status	Origin area	Subgroup B	62.8	71	62.6	84.2	77.3	71.6
B5	PI 210763	Spain	Breeding material	Western Europe	Subgroup A	79.4	70	63	67	83.5	73.2
B50	PI 199279	South Africa	Cultivar	Africa	Subgroup A	70	106.5	78.4	100.5	88.6	88.6
B51	PI 199273	Poland	Landrace	Origin area	Subgroup C	77	73.4	71.7	87.2	80.9	77.9
B52	PI 204457	Turkey	Uncertain improvement status	Origin area	Subgroup C	97	72.5	88.4	78.1	95.2	86.9
B53	PI 201863	Iran	Uncertain improvement status	Origin area	Subgroup A	62	76	69.2	86.3	85.4	76.3
B54	PI 467917	Nebraska United States	Landrace	North America	Subgroup A	80.4	71.8	85.2	91.1	101.3	86.9
B55	PI 467916	Nebraska United States	Landrace	North America	Subgroup A	88.4	89.4	87.4	93.1	106.2	93.8
B56	PI 467977	South Dakota United States	Landrace	North America	Subgroup B	82.2	65.3	76.6	67.7	91.7	77.8
B57	PI 467939	Montana United States	Landrace	North America	Subgroup B	83.2	64	79.3	81.3	85.7	79
B58	PI 467936	Montana United States	Landrace	North America	Subgroup B	75.3	73	69.6	72.5	79.7	74.3
B59	PI 467926	Montana United States	Landrace	North America	Subgroup C	78.5	64.8	67.3	69.9	102.2	78.2
B6	PI 211609	Afghanistan	Landrace	Origin area	Subgroup A	92.8	91.5	103.8	112.2	119.8	105
B60	PI 467910	Nebraska United States	Landrace	North America	Subgroup A	104	88.8	88.6	86.8	110.3	96.6
B62	PI 212104	Afghanistan	Landrace	Origin area	Subgroup A	96.4	84.8	92.2	100.7	110.4	97.6
B63	PI 213005	India	Landrace	Other	Subgroup C	NAN	NAN	NAN	NAN	NAN	NAN
B64	PI 467929	Montana United States	Landrace	North America	Subgroup C	77.8	68.2	69.5	86.3	88.3	78.3
B65	PI 215671	Sweden	Cultivar	Western Europe	Subgroup C	86	64.8	70.2	78.8	92.6	79.1
B67	PI 299053	Russian Federation	Uncertain improvement status	Other	Subgroup B	78	61.5	73.3	84.4	91	78.3
B69	PI 315484	Russian Federation	Wild material	Other	Subgroup C	94.5	66.7	83.1	81.8	101.1	86.4
B7	PI 239954	Algeria	Uncertain improvement status	Africa	Subgroup B	70.4	74	73.3	108.3	95.7	84.5
B70	PI 340114	Turkey	Breeding material	Origin area	Subgroup A	88.6	85.2	81.7	93.4	95.3	89
B71	PI 286380	France	Cultivar	Western Europe	Subgroup C	84.4	69	82.8	62.9	81.9	76.9
B73	PI 258756	Russian Federation, Leningrad	Cultivar	Other	Subgroup B	85.4	74	76.8	91.7	96	85.1
B74	PI 251329	Jordan	Cultivar	Origin area	Subgroup C	95.3	90	83.3	83.3	99.1	90.8
B75	PI 247789	Peru	Cultivar	South America	Subgroup C	99	90	89.7	83	NAN	90.5
B76	PI 244317	Spain	Uncertain improvement status	Western Europe	Subgroup C	70.2	70.2	67.7	82.5	75.3	73
B77	PI 243224	Iran	Breeding material	Origin area	Subgroup A	64	100	77.1	104.1	110.1	92.2
B8	PI 172985	Turkey	Uncertain improvement status	Origin area	Subgroup B	86	57.2	74.2	85	96.4	80.5
B81	PI 467931	Montana United States	Landrace	North America	Subgroup C	63.6	58.4	63	73.1	77.1	67.5
B84	PI 478451	Chuquisaca Bolivia	Breeding material	South America	Subgroup C	78.6	57.5	74.8	73.1	82.5	73.8
B85	PI 478448	Chuquisaca Bolivia	Breeding material	South America	Subgroup C	86.2	82.2	81.7	97.1	100.2	89.9
B86	PI 478447	Cochabamba Bolivia	Landrace	South America	Subgroup C	82.7	82	81.2	85.7	95.9	86.1
B87	PI 478443	Cochabamba Bolivia	Breeding material	South America	Subgroup C	78.8	72.5	72.1	66.1	90.9	77.2
B88	PI 468013	Manitoba Canada	Landrace	North America	Subgroup C	73.2	72.8	69.8	76.8	82.7	75.5
B89	PI 468006	Saskatchewan Canada	Landrace	North America	Subgroup B	74.8	52.8	57	62.3	77.7	65.5
B9	PI 430638	China	Cultivar	China	Subgroup B	87	70.8	76.4	59	84.7	76.5
B90	PI 467957	Montana United States	Landrace	North America	Subgroup B	86	70.4	76.9	74.3	98.5	82.4
B91	PI 516895	Morocco	Landrace	Africa	Subgroup C	83	NAN	81.2	NAN	NAN	60.7
B92	PI 430559	Ukraine	Cultivar	Origin area	Subgroup B	65.2	59	60.8	61.4	64.9	62.4
B93	PI 430636	China	Cultivar	China	Subgroup B	96	86.6	80.9	91.6	102.9	92.1
B94	PI 434596	Japan	Breeding material	Other	Subgroup C	96.6	85	91.7	91.1	108.8	95.6
B95	PI 434600	Argentina	Cultivar	South America	Subgroup C	77	69.6	75.9	78.6	93.3	79.8
B96	PI 478565	Lima Peru	Landrace	South America	Subgroup C	75	91	64.1	80.4	87.3	79.8
B97	PI 502478	Tashkent Uzbekistan	Cultivar	Origin area	Subgroup A	99	92	99.4	113	122.1	106
B99	PI 502474	Armenia	Wild material	Origin area	Subgroup C	83	80.8	83.9	88.5	102.6	88.7

## Sheet: Sheet2
Taxa	Improvement.status
B147	Wild material
B149	Wild material
B26	Wild material
B350	Wild material
B352	Wild material
B359	Wild material
B362	Wild material
B370	Wild material
B383	Wild material
B384	Wild material
B387	Wild material
B391	Wild material
B399	Wild material
B400	Wild material
B69	Wild material
B99	Wild material
B1	Landrace
B110	Landrace
B115	Landrace
B117	Landrace
B118	Landrace
B12	Landrace
B120	Landrace
B121	Landrace
B125	Landrace
B126	Landrace
B128	Landrace
B129	Landrace
B13	Landrace
B130	Landrace
B131	Landrace
B132	Landrace
B133	Landrace
B134	Landrace
B135	Landrace
B136	Landrace
B137	Landrace
B138	Landrace
B139	Landrace
B14	Landrace
B142	Landrace
B143	Landrace
B144	Landrace
B146	Landrace
B15	Landrace
B150	Landrace
B151	Landrace
B162	Landrace
B166	Landrace
B17	Landrace
B170	Landrace
B171	Landrace
B180	Landrace
B181	Landrace
B183	Landrace
B184	Landrace
B185	Landrace
B19	Landrace
B197	Landrace
B198	Landrace
B199	Landrace
B201	Landrace
B202	Landrace
B203	Landrace
B205	Landrace
B206	Landrace
B207	Landrace
B208	Landrace
B209	Landrace
B210	Landrace
B211	Landrace
B212	Landrace
B213	Landrace
B214	Landrace
B215	Landrace
B216	Landrace
B219	Landrace
B220	Landrace
B227	Landrace
B230	Landrace
B235	Landrace
B24	Landrace
B245	Landrace
B249	Landrace
B29	Landrace
B32	Landrace
B33	Landrace
B341	Landrace
B366	Landrace
B38	Landrace
B396	Landrace
B46	Landrace
B51	Landrace
B54	Landrace
B55	Landrace
B56	Landrace
B57	Landrace
B58	Landrace
B59	Landrace
B6	Landrace
B60	Landrace
B62	Landrace
B63	Landrace
B64	Landrace
B81	Landrace
B86	Landrace
B88	Landrace
B89	Landrace
B90	Landrace
B91	Landrace
B96	Landrace
B104	Improvement material
B111	Improvement material
B113	Improvement material
B114	Improvement material
B119	Improvement material
B23	Improvement material
B248	Improvement material
B3	Improvement material
B31	Improvement material
B342	Improvement material
B358	Improvement material
B37	Improvement material
B371	Improvement material
B376	Improvement material
B386	Improvement material
B395	Improvement material
B42	Improvement material
B44	Improvement material
B47	Improvement material
B49	Improvement material
B52	Improvement material
B53	Improvement material
B67	Improvement material
B7	Improvement material
B70	Improvement material
B76	Improvement material
B8	Improvement material
B94	Improvement material
B102	Cultivated material
B108	Cultivated material
B109	Cultivated material
B122	Cultivated material
B148	Cultivated material
B152	Cultivated material
B160	Cultivated material
B167	Cultivated material
B172	Cultivated material
B173	Cultivated material
B174	Cultivated material
B175	Cultivated material
B190	Cultivated material
B204	Cultivated material
B231	Cultivated material
B232	Cultivated material
B244	Cultivated material
B346	Cultivated material
B35	Cultivated material
B4	Cultivated material
B45	Cultivated material
B5	Cultivated material
B77	Cultivated material
B84	Cultivated material
B85	Cultivated material
B87	Cultivated material
B10	Cultivar
B100	Cultivar
B101	Cultivar
B103	Cultivar
B105	Cultivar
B106	Cultivar
B107	Cultivar
B112	Cultivar
B140	Cultivar
B141	Cultivar
B145	Cultivar
B154	Cultivar
B155	Cultivar
B157	Cultivar
B158	Cultivar
B159	Cultivar
B161	Cultivar
B188	Cultivar
B189	Cultivar
B191	Cultivar
B20	Cultivar
B21	Cultivar
B22	Cultivar
B233	Cultivar
B234	Cultivar
B236	Cultivar
B237	Cultivar
B238	Cultivar
B25	Cultivar
B27	Cultivar
B28	Cultivar
B336	Cultivar
B337	Cultivar
B34	Cultivar
B343	Cultivar
B355	Cultivar
B365	Cultivar
B372	Cultivar
B374	Cultivar
B377	Cultivar
B382	Cultivar
B39	Cultivar
B397	Cultivar
B398	Cultivar
B50	Cultivar
B65	Cultivar
B71	Cultivar
B73	Cultivar
B74	Cultivar
B75	Cultivar
B9	Cultivar
B92	Cultivar
B93	Cultivar
B95	Cultivar
B97	Cultivar
