# Supplementary material for: A genome-wide association study reveals novel loci and candidate genes associated with plant height variation in Medicago sativa
Source: BMC Plant Biol. 2024 Jun 13;24:544. doi: 10.1186/s12870-024-05151-z (PMC11177520; doi:10.1186/s12870-024-05151-z)
Supplement: Supplementary file 3 — Supplementary Material 3 [file 12870_2024_5151_MOESM3_ESM.xlsx]

## Sheet: Sheet1
Environment	mean	sd	median	trimmed	mad	min	max	range	CV(Coefficient of Variation)	skew	kurtosis	se	H2
LF19	85.3854	10.505	85.2	85.6758	10.6747	55	107	52	0.12303	-0.22124	-0.357614	0.733701	-
LF20	75.6416	12.6794	75.8	75.8136	12.7504	39	107.6	68.6	0.167624	-0.119824	-0.102917	0.87705	-
LF21	81.2014	9.98235	81.2	81.3593	10.6747	52	103.8	51.8	0.122933	-0.134144	-0.228073	0.693821	-
YC20	85.6344	13.7545	85.9	86.0112	13.4917	34.9	121.9	87	0.160619	-0.407547	0.792236	0.95142	-
YC21	95.9686	15.417	97	96.9497	13.6399	22.5	124.5	102	0.160647	-1.21574	3.53303	1.07156	-
BLUE	85.1524	11.1064	85.5	85.6637	11.4901	37.2	110	72.8	0.130429	-0.513242	0.856902	0.766411	0.5153
