# Supplementary material for: A genome-wide association study reveals novel loci and candidate genes associated with plant height variation in Medicago sativa
Source: BMC Plant Biol. 2024 Jun 13;24:544. doi: 10.1186/s12870-024-05151-z (PMC11177520; doi:10.1186/s12870-024-05151-z)
Supplement: Supplementary file 4 — Supplementary Material 4 [file 12870_2024_5151_MOESM4_ESM.xlsx]

## Sheet: Sheet1
Class	GO_Name	GO_ID	P_value	EnrichmentScore
Molecular function	oxidoreductase activity	GO:0016491	1.0401e-11	2.4571
Molecular function	oxidoreductase activity, acting on paired donors, with incorporation or reduction of molecular oxygen	GO:0016705	1.13972e-10	4.07632
Molecular function	monooxygenase activity	GO:0004497	1.87821e-09	3.84683
Molecular function	oxidoreductase activity, acting on paired donors, with incorporation or reduction of molecular oxygen, NAD(P)H as one donor, and incorporation of one atom of oxygen	GO:0016709	1.4165e-07	3.98931
Molecular function	oxidoreductase activity, acting on metal ions	GO:0016722	9.57055e-06	7.44671
Molecular function	polygalacturonase activity	GO:0004650	1.84757e-05	13.9626
Molecular function	DNA-binding transcription factor activity	GO:0003700	4.42715e-05	1.7078
Molecular function	transcription regulator activity	GO:0140110	0.00017833	1.61217
Molecular function	glucosyltransferase activity	GO:0046527	0.0007751	2.80691
Molecular function	hexosyltransferase activity	GO:0016758	0.00159438	2.24634
Molecular function	UDP-glucosyltransferase activity	GO:0035251	0.00174516	2.84423
Molecular function	glycosyltransferase activity	GO:0016757	0.0019262	2.14809
Molecular function	UDP-glycosyltransferase activity	GO:0008194	0.00316468	2.39886
Molecular function	amino acid transmembrane transporter activity	GO:0015171	0.00802574	3.05431
Molecular function	hydrolase activity, hydrolyzing O-glycosyl compounds	GO:0004553	0.0119887	1.92146
Molecular function	dioxygenase activity	GO:0051213	0.0142972	3.02803
Molecular function	microtubule binding	GO:0008017	0.0154789	2.69004
Molecular function	anion transmembrane transporter activity	GO:0008509	0.0173801	1.83718
Molecular function	obsolete transcription regulator recruiting activity	GO:0001134	0.0248405	2.44345
Molecular function	obsolete RNA polymerase II transcription regulator recruiting activity	GO:0001135	0.0248405	2.44345
Molecular function	hydrolase activity, acting on glycosyl bonds	GO:0016798	0.0278363	1.7309
Molecular function	tubulin binding	GO:0015631	0.034936	2.27298
Molecular function	cysteine-type endopeptidase activity	GO:0004197	0.0385312	2.68511
Molecular function	obsolete transcription factor activity, RNA polymerase II transcription factor binding	GO:0001076	0.0388285	2.22132
Molecular function	organic anion transmembrane transporter activity	GO:0008514	0.0405017	1.88683
Molecular function	obsolete transcription factor activity, transcription factor binding	GO:0000989	0.0474412	2.12474
Cellular component	cell wall	GO:0005618	1.03333e-10	2.80833
Cellular component	external encapsulating structure	GO:0030312	1.47167e-10	2.77908
Cellular component	cell periphery	GO:0071944	1.78067e-06	1.45307
Cellular component	extracellular region	GO:0005576	0.000102363	2.06718
Cellular component	membrane	GO:0016020	0.00224887	1.21535
Cellular component	plant-type cell wall	GO:0009505	0.00477447	2.07595
Cellular component	apoplast	GO:0048046	0.00733684	1.93482
Cellular component	microtubule associated complex	GO:0005875	0.0220715	2.7522
Cellular component	Golgi apparatus	GO:0005794	0.0318166	1.42355
Cellular component	vacuole	GO:0005773	0.0334117	1.38226
Cellular component	microtubule cytoskeleton	GO:0015630	0.0447318	1.74101
Biological process	secondary metabolite biosynthetic process	GO:0044550	2.66454e-15	4.6264
Biological process	secondary metabolic process	GO:0019748	6.75349e-13	3.55892
Biological process	obsolete oxidation-reduction process	GO:0055114	6.81588e-12	2.39288
Biological process	glycosinolate biosynthetic process	GO:0019758	1.2381e-08	8.47362
Biological process	glucosinolate biosynthetic process	GO:0019761	1.2381e-08	8.47362
Biological process	S-glycoside biosynthetic process	GO:0016144	1.2381e-08	8.47362
Biological process	cell wall organization or biogenesis	GO:0071554	1.51606e-08	2.79433
Biological process	cutin biosynthetic process	GO:0010143	3.51927e-08	10.0876
Biological process	phenylpropanoid biosynthetic process	GO:0009699	3.38958e-07	4.96501
Biological process	plant-type cell wall organization or biogenesis	GO:0071669	6.84019e-07	3.15787
Biological process	phenylpropanoid metabolic process	GO:0009698	2.83482e-06	4.20875
Biological process	plant-type cell wall biogenesis	GO:0009832	3.65852e-06	3.89592
Biological process	sulfur compound biosynthetic process	GO:0044272	5.03257e-06	4.58988
Biological process	glycosinolate metabolic process	GO:0019757	5.52037e-06	4.55194
Biological process	glucosinolate metabolic process	GO:0019760	5.52037e-06	4.55194
Biological process	S-glycoside metabolic process	GO:0016143	5.52037e-06	4.55194
Biological process	glycosyl compound biosynthetic process	GO:1901659	6.03993e-06	4.88863
Biological process	plant-type secondary cell wall biogenesis	GO:0009834	8.801e-06	5.72542
Biological process	cell wall biogenesis	GO:0042546	1.01744e-05	3.4298
Biological process	lignin biosynthetic process	GO:0009809	1.56982e-05	6.05259
Biological process	lignin metabolic process	GO:0009808	4.68669e-05	5.29601
Biological process	wax metabolic process	GO:0010166	7.38402e-05	8.20028
Biological process	sulfur compound metabolic process	GO:0006790	8.16404e-05	2.63156
Biological process	syncytium formation	GO:0006949	8.22605e-05	10.592
Biological process	multidimensional cell growth	GO:0009825	8.75948e-05	5.55647
Biological process	suberin biosynthetic process	GO:0010345	0.000176877	7.06135
Biological process	induced systemic resistance	GO:0009682	0.000211222	4.91224
Biological process	plant-type primary cell wall biogenesis	GO:0009833	0.00025585	8.47362
Biological process	fatty acid derivative biosynthetic process	GO:1901570	0.000279168	6.51817
Biological process	glycosyl compound metabolic process	GO:1901657	0.000343069	2.78737
Biological process	fatty acid derivative metabolic process	GO:1901568	0.000343826	4.58033
Biological process	cellular response to hypoxia	GO:0071456	0.000369795	6.20021
Biological process	anther development	GO:0048653	0.000402759	4.01382
Biological process	wax biosynthetic process	GO:0010025	0.000446586	7.56573
Biological process	cell wall modification	GO:0042545	0.000447084	3.6212
Biological process	response to salicylic acid	GO:0009751	0.000753655	2.49224
Biological process	cellular response to decreased oxygen levels	GO:0036294	0.000784314	5.40869
Biological process	cellular response to oxygen levels	GO:0071453	0.000784314	5.40869
Biological process	response to mechanical stimulus	GO:0009612	0.000847048	6.62002
Biological process	leaf senescence	GO:0010150	0.000940898	2.75393
Biological process	anion transport	GO:0006820	0.000954988	2.08523
Biological process	cell wall macromolecule metabolic process	GO:0044036	0.000969394	2.88873
Biological process	biosynthetic process	GO:0009058	0.00148498	1.22908
Biological process	plant organ senescence	GO:0090693	0.00153077	2.61036
Biological process	cell wall organization	GO:0071555	0.00169996	2.30575
Biological process	phyllome development	GO:0048827	0.00181134	1.80839
Biological process	defense response by cell wall thickening	GO:0052482	0.00211657	5.43181
Biological process	defense response by callose deposition in cell wall	GO:0052544	0.00211657	5.43181
Biological process	carbohydrate biosynthetic process	GO:0016051	0.00238328	2.2299
Biological process	plant-type cell wall modification	GO:0009827	0.00265116	5.16684
Biological process	systemic acquired resistance	GO:0009627	0.00282682	2.8435
Biological process	glucan biosynthetic process	GO:0009250	0.00283422	3.32299
Biological process	regulation of secondary metabolite biosynthetic process	GO:1900376	0.00295226	5.04382
Biological process	polysaccharide biosynthetic process	GO:0000271	0.00295842	2.66314
Biological process	anion transmembrane transport	GO:0098656	0.00359126	2.08167
Biological process	shoot system development	GO:0048367	0.00361918	1.55053
Biological process	regulation of secondary metabolic process	GO:0043455	0.0039201	3.97201
Biological process	cellular polysaccharide biosynthetic process	GO:0033692	0.00469793	2.64801
Biological process	plant-type cell wall organization	GO:0009664	0.00469816	2.50564
Biological process	defense response by callose deposition	GO:0052542	0.00483771	4.50724
Biological process	cell wall polysaccharide metabolic process	GO:0010383	0.00490735	2.63156
Biological process	sulfur compound transport	GO:0072348	0.00529804	4.41334
Biological process	genetic transfer	GO:0009292	0.00529804	4.41334
Biological process	DNA mediated transformation	GO:0009294	0.00529804	4.41334
Biological process	stamen development	GO:0048443	0.00655038	2.6853
Biological process	androecium development	GO:0048466	0.00655038	2.6853
Biological process	external encapsulating structure organization	GO:0045229	0.00679772	1.99967
Biological process	cellulose biosynthetic process	GO:0030244	0.00686387	4.15374
Biological process	amino acid transport	GO:0006865	0.00759605	3.08934
Biological process	amino acid transmembrane transport	GO:0003333	0.00759605	3.08934
Biological process	defense response to insect	GO:0002213	0.00807165	3.99699
Biological process	aging	GO:0007568	0.00815045	2.14313
Biological process	cellular polysaccharide metabolic process	GO:0044264	0.00836628	2.06674
Biological process	response to bacterium	GO:0009617	0.00904897	1.60746
Biological process	beta-glucan biosynthetic process	GO:0051274	0.0094195	3.85165
Biological process	cellulose metabolic process	GO:0030243	0.0117198	3.65242
Biological process	response to light stimulus	GO:0009416	0.0117208	1.54628
Biological process	plant epidermis morphogenesis	GO:0090626	0.0127422	2.79789
Biological process	organic substance biosynthetic process	GO:1901576	0.013093	1.17973
Biological process	polysaccharide metabolic process	GO:0005976	0.0134987	1.85216
Biological process	response to other organism	GO:0051707	0.014035	1.36851
Biological process	response to external biotic stimulus	GO:0043207	0.0143562	1.36671
Biological process	fatty acid metabolic process	GO:0006631	0.0144927	2.05837
Biological process	response to biotic stimulus	GO:0009607	0.0150169	1.36312
Biological process	response to UV-B	GO:0010224	0.0163533	3.36255
Biological process	organic cyclic compound biosynthetic process	GO:1901362	0.0168119	1.23875
Biological process	floral organ development	GO:0048437	0.0185054	1.92582
Biological process	biological process involved in interspecies interaction between organisms	GO:0044419	0.0186491	1.34076
Biological process	response to ethylene	GO:0009723	0.0194768	1.91245
Biological process	cellular carbohydrate metabolic process	GO:0044262	0.02076	1.69472
Biological process	stomatal complex development	GO:0010374	0.0208345	3.1618
Biological process	aromatic compound biosynthetic process	GO:0019438	0.0215025	1.23432
Biological process	activation of innate immune response	GO:0002218	0.0216273	2.76314
Biological process	diterpenoid biosynthetic process	GO:0016102	0.0226769	2.73343
Biological process	floral whorl development	GO:0048438	0.0226811	2.00021
Biological process	cell wall thickening	GO:0052386	0.0246751	3.02629
Biological process	callose deposition in cell wall	GO:0052543	0.0246751	3.02629
Biological process	cellular carbohydrate biosynthetic process	GO:0034637	0.0252847	2.04677
Biological process	lipid metabolic process	GO:0006629	0.0255744	1.43166
Biological process	response to radiation	GO:0009314	0.0268149	1.44601
Biological process	response to gibberellin	GO:0009739	0.0268717	2.24467
Biological process	leaf development	GO:0048366	0.027136	1.64359
Biological process	defense response to fungus	GO:0050832	0.0271478	1.70324
Biological process	organic acid metabolic process	GO:0006082	0.0294718	1.38977
Biological process	flower development	GO:0009908	0.0297026	1.54066
Biological process	inorganic anion transport	GO:0015698	0.029793	2.35378
Biological process	organic anion transport	GO:0015711	0.0307141	1.79409
Biological process	response to jasmonic acid	GO:0009753	0.0313625	1.74457
Biological process	reproductive shoot system development	GO:0090567	0.0326314	1.52553
Biological process	response to external stimulus	GO:0009605	0.0333587	1.26121
Biological process	response to fatty acid	GO:0070542	0.0334125	1.72931
Biological process	sterol metabolic process	GO:0016125	0.0350927	2.46804
Biological process	carbohydrate derivative metabolic process	GO:1901135	0.0368714	1.49001
Biological process	beta-glucan metabolic process	GO:0051273	0.0370404	2.7159
Biological process	multi-organism cellular process	GO:0044764	0.0370404	2.7159
Biological process	activation of immune response	GO:0002253	0.0380123	2.42103
Biological process	cellular glucan metabolic process	GO:0006073	0.039758	1.97571
Biological process	carboxylic acid transport	GO:0046942	0.0408674	1.96553
Biological process	organic acid transport	GO:0015849	0.0419975	1.95545
Biological process	pectin metabolic process	GO:0045488	0.0425029	2.61531
Biological process	gibberellin biosynthetic process	GO:0009686	0.0425029	2.61531
Biological process	oxoacid metabolic process	GO:0043436	0.0443746	1.35133
Biological process	response to antibiotic	GO:0046677	0.0450934	1.56919
Biological process	diterpenoid metabolic process	GO:0016101	0.0459744	2.31099
Biological process	cellular response to chemical stress	GO:0062197	0.0467286	1.91615
