# Supplementary material for: A genome-wide association study reveals novel loci and candidate genes associated with plant height variation in Medicago sativa
Source: BMC Plant Biol. 2024 Jun 13;24:544. doi: 10.1186/s12870-024-05151-z (PMC11177520; doi:10.1186/s12870-024-05151-z)
Supplement: Supplementary file 5 — Supplementary Material 5 [file 12870_2024_5151_MOESM5_ESM.xlsx]

## Sheet: Sheet1
	Subgroup	chr1__18526780a	chr1__2252409	chr2__56631353	chr6__101392368	chr6__23288389	chr6__31716285	chr8__35962636	chr8__46388623	Number of accessions
Improvement status	Wild	14(0.875)	11(0.688)	7(0.438)	13(0.813)	16(1.000)	5(0.313)	12(0.750)	10(0.625)	16
	Landrace	59(0.621)	68(0.716)	68(0.716)	80(0.842)	74(0.779)	13(0.137)	76(0.800)	82(0.863)	95
	Cultivar	33(0.600)	35(0.636)	38(0.691)	47(0.855)	45(0.818)	12(0.218)	48(0.873)	53(0.964)	55
	Others	36(0.667)	39(0.722)	39(0.722)	47(0.870)	41(0.759)	6(0.111)	46(0.852)	47(0.870)	54
Geographical origin	Subgroup A	53(0.707)	55(0.733)	52(0.693)	64(0.853)	64(0.853)	11(0.147)	62(0.827)	63(0.840)	75
	Subgroup B	34(0.680)	33(0.660)	31(0.620)	41(0.820)	44(0.880)	17(0.340)	41(0.820)	42(0.840)	50
	Subgroup C	56(0.589)	65(0.684)	69(0.726)	83(0.874)	68(0.716)	8(0.084)	79(0.832)	87(0.916)	95
	total	143(0.650)	153(0.695)	152(0.691)	187(0.850)	176(0.800)	36(0.164)	182(0.827)	192(0.873)	220
a The numbers outside the brackets in the table indicate the number of materials containing favorable alleles, and the numbers in brackets indicate the proportion of these materials in the subgroup.
