# Supplementary material for: A genome-wide association study reveals novel loci and candidate genes associated with plant height variation in Medicago sativa
Source: BMC Plant Biol. 2024 Jun 13;24:544. doi: 10.1186/s12870-024-05151-z (PMC11177520; doi:10.1186/s12870-024-05151-z)
Supplement: Supplementary file 6 — Supplementary Material 6 [file 12870_2024_5151_MOESM6_ESM.xlsx]

## Sheet: Sheet1
rs	alleles	chrom	pos	strand	DB1	DB101	DB104	DB105	DB1061	DB1062	DB109	DB110	DB111	DB112	DB114	DB115	DB12	DB121	DB122	DB128	DB13	DB130	DB131	DB1321	DB133	DB135	DB136	DB138	DB140	DB143	DB145	DB146	DB147	DB148	DB15	DB150	DB151	DB1552	DB159	DB1601	DB1602	DB166	DB17	DB172	DB1751	DB1752	DB1801	DB1802	DB1842
Chr6:31701695	A/G	6	31701695	+	R	R	R	G	R	R	R	R	R	R	R	G	R	R	G	R	R	R	R	R	R	R	R	A	R	A	R	R	R	R	R	R	R	R	R	R	R	R	R	R	R	R	R	R	R
Chr6:31701818	G/C	6	31701818	+	S	C	S	S	G	S	S	S	S	S	C	G	S	S	G	S	S	S	S	S	C	G	S	S	S	S	S	S	C	S	S	S	S	S	S	S	S	C	G	S	S	S	S	S	S
Chr6:31701964	A	6	31701964	+	N	N	N	N	A	A	A	N	A	N	A	A	A	A	A	A	N	N	N	N	A	N	N	N	N	N	A	A	A	N	A	A	A	N	N	N	A	A	N	N	A	A	A	N	A
Chr6:31702135	A/G	6	31702135	+	R	A	A	A	R	R	R	A	R	A	A	R	R	A	A	R	R	A	A	R	A	A	A	A	A	A	A	A	A	A	G	R	A	A	A	A	R	A	A	R	A	A	A	A	A
Chr6:31702703	A/T	6	31702703	+	W	W	W	A	W	W	W	A	T	W	W	W	W	W	A	W	A	W	A	W	W	W	W	W	W	W	W	A	W	W	W	T	W	W	W	W	W	W	W	A	W	W	W	W	A
Chr6:31702873	C/T	6	31702873	+	C	Y	Y	Y	Y	Y	Y	Y	Y	C	Y	Y	Y	Y	Y	T	Y	Y	Y	Y	Y	Y	Y	Y	Y	Y	Y	Y	Y	C	Y	Y	C	C	T	Y	Y	Y	Y	Y	C	C	Y	Y	Y
Chr6:31703457	A/G	6	31703457	+	A	A	A	A	A	A	A	R	A	A	A	A	A	A	R	A	A	R	R	A	R	A	R	A	A	A	A	A	A	A	A	A	A	A	A	A	A	A	A	A	A	A	A	R	R
Chr6:31703859	G/T	6	31703859	+	G	G	G	K	G	K	K	K	G	G	G	G	G	G	G	G	G	G	K	G	K	G	G	G	K	G	K	G	K	G	G	G	G	G	G	G	K	K	G	G	G	G	G	G	G
Chr6:31704100	T/C	6	31704100	+	T	Y	Y	T	T	T	T	T	T	T	T	T	T	Y	T	Y	Y	Y	T	T	Y	T	Y	T	T	T	Y	Y	T	T	Y	T	T	T	Y	Y	T	Y	T	Y	T	T	Y	Y	Y
Chr6:31704667	T/C	6	31704667	+	Y	T	T	Y	T	T	T	T	T	T	T	T	Y	Y	Y	T	Y	T	T	T	T	Y	T	Y	T	Y	T	Y	T	T	T	T	Y	Y	T	Y	T	T	Y	Y	Y	Y	Y	Y	Y
Chr6:31704773	A/G	6	31704773	+	R	R	R	R	R	R	R	R	R	R	R	R	R	R	R	R	R	R	R	A	R	A	A	R	R	R	R	A	G	R	R	R	R	R	R	R	R	R	A	R	R	R	R	R	R
Chr6:31705174	G/T	6	31705174	+	G	G	K	G	K	G	G	G	K	G	G	G	G	G	G	G	G	G	G	G	G	G	G	G	G	G	G	G	G	G	G	G	K	G	G	K	G	G	G	G	G	G	G	K	K
Chr6:31705644	A/G	6	31705644	+	A	A	A	A	A	A	A	A	A	A	A	A	A	A	A	A	A	A	A	A	A	A	A	R	A	R	A	A	R	A	A	A	A	R	A	R	A	A	R	R	A	A	A	R	R
Chr6:31705686	C/T	6	31705686	+	Y	Y	Y	Y	Y	Y	Y	Y	Y	Y	Y	Y	Y	Y	C	Y	Y	Y	Y	C	Y	C	C	Y	Y	Y	Y	C	T	Y	Y	Y	Y	Y	Y	Y	Y	Y	Y	Y	Y	Y	Y	Y	Y
Chr6:31706028	C/T	6	31706028	+	C	C	C	C	Y	Y	Y	C	Y	C	C	Y	C	C	C	Y	C	C	C	Y	C	C	C	C	C	C	C	C	C	C	Y	Y	C	C	C	C	Y	C	C	C	C	C	C	C	C
Chr6:31706214	G/A	6	31706214	+	G	G	G	G	G	G	G	G	G	G	G	G	G	G	G	G	G	G	G	R	G	G	G	R	R	R	G	R	G	G	G	G	G	G	R	G	G	G	G	G	G	G	R	G	G
Chr6:31707343	C/G	6	31707343	+	S	S	S	C	G	S	S	C	G	G	S	S	S	S	S	S	S	S	C	S	S	S	S	S	S	C	S	C	S	G	S	G	S	S	S	S	S	S	S	S	S	S	S	C	S
Chr6:31707595	G/A	6	31707595	+	G	G	G	G	G	G	R	G	G	G	G	G	G	G	G	G	G	G	G	G	G	G	G	G	A	G	G	G	G	G	G	G	G	G	R	G	G	R	G	R	G	G	G	G	G
Chr6:31707976	C/A	6	31707976	+	C	C	C	C	C	C	C	C	C	C	C	C	M	M	C	C	M	M	C	C	C	C	C	C	C	C	C	C	M	C	C	C	C	C	C	C	C	C	C	C	C	C	C	C	C
Chr6:31708182	T/C	6	31708182	+	T	T	T	T	T	T	T	T	T	T	T	T	T	T	T	T	T	Y	T	T	Y	T	T	T	T	T	T	T	T	T	T	T	T	T	T	T	T	T	T	T	T	T	T	Y	Y
Chr6:31708249	A/G	6	31708249	+	A	R	R	R	R	R	R	R	R	R	R	R	R	R	R	R	R	R	R	G	R	G	R	R	R	R	R	G	A	R	R	R	R	R	R	R	R	R	R	R	R	R	R	R	R
Chr6:31708483	C/T	6	31708483	+	Y	Y	Y	Y	Y	Y	Y	Y	Y	Y	T	Y	C	Y	C	Y	C	Y	Y	Y	Y	Y	Y	Y	Y	Y	Y	Y	Y	Y	Y	Y	Y	Y	Y	Y	Y	Y	Y	Y	Y	Y	Y	Y	Y
Chr6:31708768	A/G	6	31708768	+	A	A	R	R	A	A	A	A	A	A	R	A	A	A	A	A	A	A	R	R	A	A	R	R	R	R	R	R	R	A	A	R	A	A	R	A	R	A	A	A	A	A	R	A	A
Chr6:31708816	T/C	6	31708816	+	Y	C	Y	C	T	T	T	Y	T	T	T	T	Y	Y	Y	Y	Y	Y	Y	Y	Y	Y	Y	Y	Y	Y	Y	Y	Y	T	Y	Y	Y	Y	C	Y	Y	Y	Y	Y	Y	Y	Y	Y	Y
Chr6:31709145	A/G	6	31709145	+	A	A	A	R	R	R	R	G	R	R	R	R	R	R	R	R	R	R	G	R	A	A	A	R	A	R	R	R	R	R	R	R	A	R	R	R	R	R	R	R	A	A	G	R	R
Chr6:31709333	A/G	6	31709333	+	R	G	R	R	R	R	R	R	R	R	A	R	G	R	G	R	G	R	R	R	R	R	A	R	R	R	R	R	A	R	R	G	R	R	R	R	R	R	R	R	R	R	R	R	R
Chr6:31709412	C/A	6	31709412	+	C	C	C	C	C	C	C	C	C	C	C	C	M	C	C	C	M	M	C	C	C	C	C	C	C	C	C	C	C	C	C	C	C	M	C	C	C	C	C	C	C	C	C	C	C
Chr6:31709475	A/T	6	31709475	+	A	A	A	A	A	W	W	A	W	W	W	A	A	A	A	A	A	A	A	A	A	A	A	A	W	A	W	A	W	W	W	A	W	A	A	A	A	W	A	A	A	A	A	A	A
Chr6:31709761	C/T	6	31709761	+	C	C	Y	Y	C	C	C	Y	C	C	Y	C	C	C	C	C	C	C	Y	C	C	C	Y	Y	Y	Y	Y	Y	Y	C	Y	Y	C	C	Y	C	Y	Y	Y	C	C	C	Y	C	C
Chr6:31710272	C/T	6	31710272	+	C	C	C	C	C	Y	Y	Y	C	C	C	C	C	C	C	C	C	C	Y	C	C	C	Y	C	C	C	C	C	C	C	C	C	C	C	C	C	Y	C	C	C	C	C	C	C	C
Chr6:31710307	A/T	6	31710307	+	W	W	W	T	W	W	W	W	W	W	W	W	T	W	T	W	T	W	W	W	W	W	W	W	W	W	W	W	W	W	W	W	W	W	W	W	W	W	W	W	W	W	W	W	W
Chr6:31710396	C/A	6	31710396	+	C	C	C	C	M	C	C	M	C	M	C	M	C	C	C	N	M	C	M	C	C	C	C	C	C	C	C	C	C	M	C	C	C	C	C	M	C	C	C	C	C	C	M	C	C
Chr6:31710860	C/A	6	31710860	+	M	M	M	M	C	C	C	M	C	C	M	M	C	C	M	C	M	C	M	C	M	C	M	M	M	M	M	M	M	C	M	M	C	M	M	M	M	M	M	M	C	C	M	M	M
[truncated: 73 more columns]
